# Supplementary material for: A hybrid framework with large language models for rare disease phenotyping
Source: BMC Med Inform Decis Mak. 2024 Oct 8;24:289. doi: 10.1186/s12911-024-02698-7 (PMC11460004; doi:10.1186/s12911-024-02698-7)
Supplement: Supplementary file 1 — Supplementary Material 1. [file 12911_2024_2698_MOESM1_ESM.zip]

Archive with 2 entries (2 files):
- Additional file 1.docx
- annotated_data.xlsx
