# Supplementary material for: A hybrid framework with large language models for rare disease phenotyping
Source: BMC Med Inform Decis Mak. 2024 Oct 8;24:289. doi: 10.1186/s12911-024-02698-7 (PMC11460004; doi:10.1186/s12911-024-02698-7)
Supplement: Supplementary file 1 — Supplementary Material 1. [file 12911_2024_2698_MOESM1_ESM.zip › annotated_data.xlsx]

## Sheet: annotated_data
id	mention	start	end
17448207-DS-8	sarcoidosis	1287	1298
17448207-DS-8	hyperlipidemia	2573	2587
17448207-DS-8	sarcoid	2629	2636
17448207-DS-8	hyperlipidemia	5472	5486
17448207-DS-8	sarcoidosis	7210	7221
17448207-DS-8	sarcoidosis	7288	7299
17448207-DS-8	sarcoidosis	7690	7701
11167566-DS-6	follicular lymphoma	5401	5420
11167566-DS-6	follicular lymphoma	4003	4022
11167566-DS-6	follicular lymphoma	6300	6319
18882993-DS-8	hyperlipidemia	4214	4228
12431768-DS-16	seizure disorder	8337	8353
12431768-DS-16	seizure disorder	1814	1830
12431768-DS-16	seizure disorder	2071	2087
13631872-DS-14	cushings syndrome	1208	1225
15729204-DS-16	nephrogenic diabetes insipidus	883	913
15729204-DS-16	BS	1739	1741
11513575-DS-19	BS	2550	2552
11513575-DS-19	BS	3267	3269
15993000-DS-14	hypopituitarism	4809	4824
15993000-DS-14	acromegaly	4830	4840
15993000-DS-14	DM2	406	409
15993000-DS-14	hypopituitarism	1268	1283
15993000-DS-14	acromegaly	1289	1299
11522433-DS-6	HRS	5933	5936
11522433-DS-6	ITP	6496	6499
11522433-DS-6	ITP	7201	7204
11522433-DS-6	HCC	1474	1477
11542219-DS-4	hyperlipidemia	1421	1435
19007631-DS-4	seizure disorders	1482	1499
19250448-DS-20	TTP	1563	1566
19250448-DS-20	TTP	1904	1907
18875518-DS-21	polyarteritis nodosa	9196	9216
18875518-DS-21	hyperlipidemia	2030	2044
12730675-DS-13	solitary kidney	482	497
12730675-DS-13	reactive arthritis	12428	12446
13030379-DS-33	portal vein thrombosis	731	753
13030379-DS-33	portal vein thrombosis	1106	1128
13030379-DS-33	dyslipidemia	1622	1634
18882565-DS-27	epilepsy	570	578
11536270-DS-11	DM2	2097	2100
11536270-DS-11	DM2	12029	12032
17072793-DS-47	dyslipidemia	4060	4072
17072793-DS-47	hyperparathyroidism	4474	4493
17072793-DS-47	DM2	11223	11226
14925002-DS-9	BS	2622	2624
14925002-DS-9	BS	3044	3046
10653756-DS-21	marfan syndrome	531	546
10653756-DS-21	marfan's syndrome	2381	2398
10653756-DS-21	asd	2437	2440
14680093-DS-17	dyslipidemia	1969	1981
14680093-DS-17	hyperlipidemia	2175	2189
14680093-DS-17	hyperlipidemia	7248	7262
14680093-DS-17	hyperlipidemia	443	457
11891099-DS-13	hyperlipidemia	6948	6962
11891099-DS-13	BS	2163	2165
11891099-DS-13	BS	2526	2528
13121825-DS-19	hyperlipidemia	2081	2095
13121825-DS-19	BS	2528	2530
10352433-DS-18	BS	3094	3096
18878843-DS-16	BS	3930	3932
12880467-DS-7	hyperlipidemia	4062	4076
12880467-DS-7	seizure disorder	4142	4158
12880467-DS-7	epilepsy	10471	10479
12880467-DS-7	hyperlipidemia	7926	7940
12880467-DS-7	hyperlipidemia	461	475
18536618-DS-23	hyperlipidemia	2801	2815
18536618-DS-23	hypoxic ischemic brain injury	6214	6244
18536618-DS-23	tracheobronchomalacia	8665	8686
18536618-DS-23	HCH	964	967
18536618-DS-23	DM2	2820	2823
18536618-DS-23	DM2	9603	9606
18536618-DS-23	tracheobronchomalacia	14953	14974
13639892-DS-17	DM2	2320	2323
13639892-DS-17	microcytic anemia	2444	2461
13639892-DS-17	dyslipidemia	4116	4128
13639892-DS-17	BS	1282	1284
17827277-DS-15	elephantiasis	7834	7847
17827277-DS-15	BS	3417	3419
12588470-DS-6	hyperlipidemia	1780	1794
12588470-DS-6	hyperlipidemia	5210	5224
11541084-DS-22	TTP	3729	3732
16778081-DS-15	hyperlipidemia	4500	4514
16778081-DS-15	hyperlipidemia	6039	6053
11250426-DS-3	BS	3393	3395
11250426-DS-3	asbestosis	2104	2114
11250426-DS-3	BS	2746	2748
18039514-DS-13	hyperlipidemia	10594	10608
10487845-DS-9	solitary kidney	1806	1821
10487845-DS-9	polymyalgia rheumatica	6351	6373
15730728-DS-14	rheumatic fever	689	704
16779760-DS-20	arachnoid cyst	612	626
16779760-DS-20	arachnoid cyst	3249	3264
16779760-DS-20	arachnoid cyst	5615	5629
12276520-DS-20	BS	3060	3062
12276520-DS-20	BS	3776	3778
14144857-DS-3	PPD	1615	1618
14144857-DS-3	hyperlipidemia	1619	1633
14766716-DS-23	BS	2735	2737
14766716-DS-23	BS	3623	3625
14766716-DS-23	hyperlipidemia	1498	1512
18877595-DS-17	DM2	13347	13350
18877595-DS-17	BS	4519	4521
19132807-DS-19	hyperlipidemia	4027	4041
11541797-DS-11	BS	7315	7317
11541797-DS-11	atrial septal defect	10578	10598
18879104-DS-18	DM2	694	697
12152043-DS-19	epilepsy	11693	11701
12152043-DS-19	epilepsy	458	466
12152043-DS-19	epilepsy	9213	9221
13595028-DS-21	BS	2778	2780
13595028-DS-21	atrial septal defect	4859	4879
15730926-DS-11	hyperlipidemia	348	362
15730926-DS-11	hyperlipidemia	2198	2212
19928175-DS-24	sarcoid	1147	1154
16773796-DS-26	hyperlipidemia	8914	8928
16773796-DS-26	hyperlipidemia	12760	12774
16773796-DS-26	dyslipidemia	2733	2745
16773796-DS-26	dyslipidemia	2843	2855
16773796-DS-26	hyperlipidemia	10970	10984
16773796-DS-26	hyperlipidemia	364	378
18928863-DS-11	hyperparathyroidism	1664	1683
17831939-DS-22	BS	400	402
17831939-DS-22	atrial septal defect	4493	4513
19371972-DS-38	hyperlipidemia	1616	1630
15706386-DS-10	BS	2659	2661
15706386-DS-10	preeclampsia	2142	2154
12590890-DS-12	hyperlipidemia	1311	1325
12590890-DS-12	hyperlipidemia	435	449
19923013-DS-19	essential thrombocythemia	2048	2073
19923013-DS-19	reversible cerebral vasoconstriction syndrome	2580	2625
19923013-DS-19	essential thrombocytosis	6176	6200
19923013-DS-19	essential thrombocytosis	430	454
14687920-DS-20	BS	6260	6262
15730719-DS-7	central retinal vein occlusion	1024	1055
19930293-DS-8	hyperlipidemia	2072	2086
19930293-DS-8	hyperparathyroidism	2266	2285
19930293-DS-8	DM2	2339	2342
18877429-DS-4	dyslipidemia	1926	1938
18877429-DS-4	dyslipidemia	2007	2019
18877429-DS-4	hyperlipidemia	10225	10239
18877429-DS-4	hyperlipidemia	5659	5673
12587449-DS-7	pmr	8562	8565
11299687-DS-9	hyperlipidemia	8313	8327
11299687-DS-9	dyslipidemia	1894	1906
14687175-DS-19	CML	523	526
14687175-DS-19	CML	1279	1282
14687175-DS-19	chronic myelogenous leukemia	6329	6357
14687175-DS-19	cml	6782	6785
14687175-DS-19	cml	4510	4513
14687175-DS-19	cml	4679	4682
19476699-DS-23	BS	3540	3542
19476699-DS-23	BS	4077	4079
15734422-DS-18	shigella	7995	8003
15734422-DS-18	DM2	473	476
15734422-DS-18	DM2	3122	3125
15734422-DS-18	DM2	7521	7524
15734422-DS-18	DM2	10095	10098
15734422-DS-18	dyslipidemia	3147	3159
15734422-DS-18	trichinosis	3482	3493
11198666-DS-25	ttp	2918	2921
11198666-DS-25	ttp	3104	3107
11198666-DS-25	DM2	404	407
11198666-DS-25	DM2	5282	5285
12340122-DS-3	dyslipidemia	8396	8408
12340122-DS-3	dyslipidemia	447	459
12340122-DS-3	hyperlipidemia	1931	1945
12340122-DS-3	dyslipidemia	4086	4098
12340122-DS-3	dyslipidemia	5741	5753
16464652-DS-19	shigella	5315	5323
16464652-DS-19	hyperlipidemia	2640	2654
16464652-DS-19	BS	3366	3368
16464652-DS-19	BS	3883	3885
13634903-DS-12	dyslipidemia	2260	2272
13634903-DS-12	hyperlipidemia	6401	6415
13634903-DS-12	hyperlipidemia	7530	7544
14684362-DS-3	idiopathic thrombocytopenia purpura	6810	6845
14684362-DS-3	ITP	421	424
11417242-DS-18	hyperlipidemia	418	432
11417242-DS-18	atrial septal defect	3785	3805
11417242-DS-18	ASD	2864	2867
11417242-DS-18	hyperlipidemia	8769	8783
11319259-DS-18	endometriosis	1383	1396
14809657-DS-16	hyperlipidemia	404	418
14809657-DS-16	hyperlipidemia	9321	9335
14809657-DS-16	pituitary adenoma	10333	10350
14809657-DS-16	pituitary adenoma	11049	11066
14809657-DS-16	pituitary adenoma	11459	11476
14809657-DS-16	pituitary adenoma	11503	11520
13637586-DS-15	ITP	1540	1543
18880906-DS-21	DM2	1242	1245
19859532-DS-20	GVHD	8653	8657
19859532-DS-20	GVHD	8741	8745
19859532-DS-20	GVHD	8861	8865
19859532-DS-20	shigella	6672	6680
19859532-DS-20	yersinia	7278	7286
19859532-DS-20	yersinia	7305	7313
19859532-DS-20	shigella	9077	9085
19859532-DS-20	yersinia	9121	9129
19859532-DS-20	BS	3661	3663
19859532-DS-20	BS	4430	4432
10797747-DS-18	pre-eclampsia	1274	1287
11026054-DS-14	anemia sickle cell	2527	2547
11026054-DS-14	endometriosis	2571	2584
14684315-DS-25	burkitt's lymphoma	4865	4883
14684315-DS-25	burkitt's lymphoma	4925	4943
14684315-DS-25	burkitt's lymphoma	7504	7522
14684315-DS-25	burkitt's lymphoma	7822	7840
14684315-DS-25	BS	3200	3202
14684315-DS-25	burkitt's lymphoma	358	376
14684315-DS-25	endometriosis	2680	2693
10667959-DS-15	hyperlipidemia	433	447
10667959-DS-15	dyslipidemia	2188	2200
10493960-DS-2	allergic pneumonitis	8390	8410
10493960-DS-2	BS	4223	4225
12582583-DS-22	amytrophic lateral sclerosis	1619	1647
12582583-DS-22	ALS	7622	7625
12582583-DS-22	ALS	8866	8869
12582583-DS-22	ALS	12072	12075
12582583-DS-22	amytrophic lateral sclerosis	7390	7418
12582583-DS-22	amytrophic lateral sclerosis	377	405
12582583-DS-22	ALS	629	632
12465457-DS-27	factor xi deficiency	4214	4234
12465457-DS-27	factor xi deficiency	4594	4614
12465457-DS-27	marginal zone lymphoma	2421	2443
12465457-DS-27	marginal zone lymphoma	3427	3449
12465457-DS-27	dyslipidemia	3726	3738
16782941-DS-14	tetanus	704	711
18713003-DS-19	SCD	2179	2182
18713003-DS-19	SCD	2649	2652
18713003-DS-19	BS	3238	3240
18713003-DS-19	enlarged tongue	2786	2801
10486961-DS-14	atrial septal defect	5318	5338
17827127-DS-13	lyme disease	2923	2935
17827127-DS-13	epilepsy	3356	3364
17827127-DS-13	AOM	3131	3134
11386597-DS-15	arachnoid cyst	4765	4779
11386597-DS-15	arachnoid cyst	5395	5409
11386597-DS-15	MDS	7316	7319
13638526-DS-7	atrial septal defect	7930	7951
13638526-DS-7	SSS	385	388
13638526-DS-7	dyslipidemia	2704	2716
13638526-DS-7	SSS	2763	2766
13638526-DS-7	SSS	10029	10032
13638526-DS-7	SSS	12663	12666
12860208-DS-18	HCL	1219	1222
12860208-DS-18	HCL	3893	3896
19015466-DS-9	BS	1401	1403
19073967-DS-19	BS	3513	3515
19073967-DS-19	hyperlipidemia	2258	2272
10686970-DS-24	BS	2787	2789
10686970-DS-24	BS	3507	3509
12206678-DS-19	BS	3578	3580
12206678-DS-19	atrial septal defect	5479	5499
18882267-DS-14	fulminant liver failure	8994	9017
10494276-DS-10	dyslipidemia	909	921
10494276-DS-10	hyperlipidemia	636	650
12626414-DS-24	BS	4330	4332
12626414-DS-24	BS	4984	4986
12642549-DS-11	atrial septal defect	2129	2149
14683673-DS-13	hyperlipidemia	8394	8408
14683673-DS-13	hyperlipidemia	2675	2689
14683673-DS-13	hyperlipidemia	2726	2740
10491957-DS-11	BS	2018	2020
13631835-DS-2	hyperlipidemia	7205	7219
13631835-DS-2	BS	2600	2602
13631835-DS-2	BS	3031	3033
12093726-DS-6	hyperlipidemia	2991	3005
14681464-DS-18	tetanus	196	203
14681464-DS-18	diphtheria	204	214
10124346-DS-5	dyslipidemia	1154	1166
15295867-DS-10	dyslipidemia	1094	1106
15653604-DS-14	hepatocellular carcinoma	2067	2091
15653604-DS-14	HCC	5674	5677
15653604-DS-14	hepatocellular carcinoma	563	587
15653604-DS-14	hepatocellular carcinoma	3912	3937
15653604-DS-14	hepatocellular carcinoma	4063	4087
11859945-DS-25	atrial septal defect	6400	6420
12574098-DS-22	sarcoid	3589	3596
12101085-DS-39	PSC	13418	13421
12101085-DS-39	PSC	13699	13702
12101085-DS-39	primary sclerosing cholangitis (psc)	2349	2385
12101085-DS-39	PSC	348	351
12101085-DS-39	PSC	766	769
12101085-DS-39	BS	3631	3633
12101085-DS-39	PSC	5124	5127
13638062-DS-13	hyperlipidemia	427	441
16777284-DS-9	endometriosis	1277	1290
12135369-DS-26	tracheobronchomalacia	8343	8364
12135369-DS-26	tracheobronchomalacia	6900	6921
12135369-DS-26	tracheobronchomalacia	10998	11019
16555186-DS-26	desmoid	756	763
16555186-DS-26	desmoid tumor	1077	1090
16555186-DS-26	desmoid tumor	1709	1722
16555186-DS-26	hyperlipidemia	2296	2310
16555186-DS-26	desmoid tumor	2517	2530
16555186-DS-26	desmoid	3706	3713
16555186-DS-26	desmoid tumor	8281	8294
19214599-DS-21	tetanus	884	891
19214599-DS-21	hyperlipidemia	967	981
10492359-DS-6	hyperlipidemia	2402	2416
10302979-DS-4	hyperlipidemia	416	430
10302979-DS-4	DM2	401	404
10302979-DS-4	HYPERLIPIDEMIA	2980	2994
10302979-DS-4	DM2	6489	6492
10302979-DS-4	DM2	7668	7671
14494681-DS-30	hyperlipidemia	1089	1103
14494681-DS-30	DM2	1278	1281
14494681-DS-30	DM2	1328	1331
14494681-DS-30	DM2	1394	1397
14494681-DS-30	BS	1854	1856
14494681-DS-30	BS	2488	2490
15734680-DS-8	hyperlipidemia	2908	2922
15734680-DS-8	pcp	11278	11281
18093259-DS-10	hyperlipidemia	7733	7747
18093259-DS-10	hyperlipidemia	8277	8291
18093259-DS-10	BS	3469	3471
10513485-DS-7	DM2	401	404
10513485-DS-7	DM2	1837	1840
10513485-DS-7	DM2	8989	8992
16773335-DS-19	hyperlipidemia	893	907
14683853-DS-21	DM2	8136	8139
14683853-DS-21	DM2	8554	8557
14683853-DS-21	DM2	9598	9601
14683853-DS-21	DM2	373	376
14683853-DS-21	DM2	1882	1885
14683853-DS-21	hyperlipidemia	1845	1859
14683853-DS-21	hyperlipidemia	12071	12085
15285988-DS-8	hyperlipidemia	1598	1612
17833780-DS-7	seizure disorder	2841	2857
17833780-DS-7	epilepsy	2965	2973
17833780-DS-7	seizure disorder	7132	7148
10912090-DS-18	BS	5720	5722
10912090-DS-18	seizure disorder	15644	15660
10912090-DS-18	PJP	9716	9719
10912090-DS-18	PJP	10152	10155
19927476-DS-15	pmr	17227	17230
19927476-DS-15	BS	3843	3845
19927476-DS-15	hyperlipidemia	12510	12524
10355641-DS-7	hyperlipidemia	2699	2713
14222873-DS-15	portal vein thrombosis	2489	2511
14652764-DS-15	BS	2591	2593
14652764-DS-15	pyoderma gangrenosum	2788	2808
14563881-DS-18	dyslipidemia	2908	2920
14563881-DS-18	sinus pause	15231	15242
14563881-DS-18	BS	3659	3661
14563881-DS-18	BS	4315	4317
17743133-DS-18	epilepsy	6032	6040
17743133-DS-18	epilepsy	7327	7335
17743133-DS-18	epilepsy	7642	7650
17743133-DS-18	epilepsy	430	438
18568215-DS-24	hyperlipidemia	8754	8768
18568215-DS-24	hyperlipidemia	3105	3119
18568215-DS-24	BS	3589	3591
18568215-DS-24	hypothyroid myopathy	6655	6675
18568215-DS-24	pompe's disease	6708	6724
18568215-DS-24	myotonic dystrophies	6730	6750
14702741-DS-5	large tongue	2417	2429
14702741-DS-5	large tongue	2963	2975
14702741-DS-5	lymphangioma	6643	6655
18902344-DS-68	hyperlipidemia	1710	1724
10542874-DS-5	dyslipidemia	2898	2910
